# Supplementary material for: Combined Plasma and Urinary Metabolomics Uncover Metabolic Perturbations Associated with Severe Respiratory Syncytial Viral Infection and Future Development of Asthma in Infant Patients
Source: Metabolites. 2022 Feb 14;12(2):178. doi: 10.3390/metabo12020178 (PMC8875115; doi:10.3390/metabo12020178)
Supplement: Supplementary file 1 [file metabolites-12-00178-s001.zip]

Archive with 1 entries (1 files):
- metabolites-1532822-suppl-revised.pdf
